# Supplementary material for: Adenoviral delivery of the CIITA transgene induces T‐cell‐mediated killing in glioblastoma organoids
Source: Mol Oncol. 2024 Nov 13;19(3):682–97. doi: 10.1002/1878-0261.13750 (PMC11887676; doi:10.1002/1878-0261.13750)
Supplement: Supplementary file 5 — Table S4. Molecular profiling of the PDOX models used in the study. [file MOL2-19-682-s005.xlsx]

## Sheet: Table S4
Table S4.	Molecular profiling of the PDOX models used in the study.
		Model
		P3	T16	T188
Matched Patient information	Patient code	BER0003	LIH0016	LIH0188
	Age at collection	64	52	68
	Sex	Male	Female	Male
	Tumor localization	N/A	Fronto-parietal right	N/A
	Surgery	N/A	Recurrence	Primary
	Treatment received prior PDOX	N/A	TMZ	No prior treatment
	Histological diagnosis	GB Grade IV	GB Grade IV	GB Grade IV
PDOX characteristics	Original strain of mouse	NOD.CB17-Prkdcscid/J	NOD.CB17-Prkdcscid/J	NOD.CB17-Prkdcscid/J
	Site of implantation	Brain	Brain	Brain
	Implantation	Organoids	Organoids	Organoids
	PDOX survival time (days)	42.5 +/- 3.6	75 +/- 6.5	64 +/- 10
	Proliferation index in PDOX (% Ki67 +/- SD)	54.7 +/- 3.7	18.9 +/- 5.8	37.1+/- 2.9
	Ploidy PDOX	2.1N	(2.1N) + 3.4N	2.3N
Molecular features in PDOXs	Copy number variations (CNV)	+[Chr7, 19p, 20q], -[1p36-1p34.1, 1q21.1-q44, -5p15.33-31, Chr9, Chr10, 11p15-14, 20p] --CDKN2A/B	++[EGFR, MDM4], +7q, - [6q, Chr10, 13q11-q31.1], --CDKN2A/B	[++EGFR], +[Chr7, Chr 19, Chr 20], -[1p36.23, 6p21.32, 6q27, Chr 10, 11q24.2], --CDKN2A/B
	Glioma-specific gene mutations	PTEN (chr10:g.87957923del, ENSP00000361021.3:p.Asp236ThrfsTer20) TP53 (chr17:g.7675085C>T, ENSP00000269305.4:p.Cys176Tyr)	EGFR ex25-27del	EGFR ex-6-7del, ex25-26del, MDM4 (chr1:g.204549329A>C, ENSP00000356150.3:p.Lys374Gln) PTCH1 (chr9:g.95459693C>T, ENSP00000332353.6:p.Val932Ile)
	DNA methylation profiles	GB, IDHwt, RTK II	GB, IDHwt, RTK II	GB, IDHwt, RTK II/I
	MGMT promoter methylation	Methylated	Unmethylated	Unmethylated
	Verhaak glioma subtypes classification	Classic-like	Classical	Classic-like
